# Supplementary material for: Healthcare Service Utilization and Medication Use in 128,239 Children with Atopic Dermatitis in Israel—A Cross-Sectional Case-Control Study
Source: J Clin Med. 2025 Sep 10;14(18):6402. doi: 10.3390/jcm14186402 (PMC12470608; doi:10.3390/jcm14186402)
Supplement: Supplementary file 1 [file jcm-14-06402-s001.zip]

Archive with 1 entries (1 files):
- jcm-3799409-supplementary.pdf
